# Supplementary material for: Characterization and Functional Analysis of the FBN Gene Family in Cotton: Insights into Fiber Development
Source: Biology (Basel). 2025 Aug 7;14(8):1012. doi: 10.3390/biology14081012 (PMC12383549; doi:10.3390/biology14081012)
Supplement: Supplementary file 1 [file biology-14-01012-s001.zip]

Archive with 1 entries (1 files):
- biology-3740186-supplementary.xlsx
