# Supplementary material for: Characterization and Functional Analysis of the FBN Gene Family in Cotton: Insights into Fiber Development
Source: Biology (Basel). 2025 Aug 7;14(8):1012. doi: 10.3390/biology14081012 (PMC12383549; doi:10.3390/biology14081012)
Supplement: Supplementary file 1 [file biology-14-01012-s001.zip › biology-3740186-supplementary.xlsx]

## Sheet: Sheet1
Table S1 The primers used in this study
Primer	Sequence (5'-3')
GhFBN1A-1-qRT-F	CCTGTTTTCCAGGTCCGTGCTT
GhFBN1A-1-qRT-R	GTCAGGCTTCTTCTCTTCCGCC
GhFBN1A-2-qRT-F	CAAAGCTTCCGGTTCTGCCTCT
GhFBN1A-2-qRT-R	GTCCGAAGCACGGATCTGGAAA
GhFBN2-1-qRT-F	CCACATTGTCTGGCCCTTTTGC
GhFBN2-1-qRT-R	TGGAGGTTGCACAATCCCTTCC
GhFBN2-2-qRT-F	CTTTCCAGCTCACGATCCGACC
GhFBN2-2-qRT-R	CTTGGTAGGTTCGGGTTCCGAC
GhFBN3-3-qRT-F	AGGCCAAAGTTCTTGAGACCCA
GhFBN3-3-qRT-R	CCGCTTCCAGGTGACTTAATCGG
GhFBN7A-qRT-F	ATGCAGTGGCCAATGGACTACG
GhFBN7A-qRT-R	CGGGGTTAGTTTCCGCCATACC
GhFBN7B-qRT-F	GCGTTCGAGCTTCTCTTCGTCT
GhFBN7B-qRT-R	CTAATGCCTCGAAACCCCCAGC
GhFBN11-2-qRT-F	CCTTCTAAGTCAAACGCACGCC
GhFBN11-2-qRT-R	TGTTATGGGGCCAATCGTGTCC
